# Supplementary material for: The global implications of a Russian gas pivot to Asia
Source: Nat Commun. 2025 Jan 4;16:386. doi: 10.1038/s41467-024-55697-7 (PMC11700154; doi:10.1038/s41467-024-55697-7)
Supplement: Supplementary file 3 — Supplementary Data 1 [file 41467_2024_55697_MOESM3_ESM.xlsx]

## Sheet: Fig1. EUR gas imports & prices
	European Pipeline Imports from Russia (MMcm/d) - Left Axis	Dutch TTF Front-Month Gas Price (EUR/MWh) - Right Axis
2021-01-01	406.953
2021-01-02	405.468
2021-01-03	411.006
2021-01-04	408.47	19.75
2021-01-05	411.442	17.92
2021-01-06	409.436	17.575
2021-01-07	413.477	19.4
2021-01-08	414.134	20.36
2021-01-09	413.214
2021-01-10	410.072
2021-01-11	414.679	22.33
2021-01-12	416.795	26.47
2021-01-13	419.736	21.575
2021-01-14	423.768	21.045
2021-01-15	432.348	19.945
2021-01-16	430.885
2021-01-17	431.334
2021-01-18	430.081	18.9
2021-01-19	428.033	20.325
2021-01-20	423.863	19.925
2021-01-21	425.092	19.95
2021-01-22	421.344	21.56
2021-01-23	414.126
2021-01-24	414.744
2021-01-25	421.277	20.1
2021-01-26	426.202	19.525
2021-01-27	429.097	19.625
2021-01-28	427.649	20.95
2021-01-29	426.724	20.125
2021-01-30	422.689
2021-01-31	422.089
2021-02-01	422.73	17.98
2021-02-02	423.759	18.1
2021-02-03	426.615	17.825
2021-02-04	431.183	17.95
2021-02-05	431.825	18.3
2021-02-06	432.204
2021-02-07	426.234
2021-02-08	432.118	19.675
2021-02-09	430.918	19.125
2021-02-10	427.379	18.475
2021-02-11	437.828	17.455
2021-02-12	437.19	17.56
2021-02-13	431.088
2021-02-14	427.594
2021-02-15	432.327	16.51
2021-02-16	428.15	16.75
2021-02-17	409.965	16.41
2021-02-18	387.18	17.215
2021-02-19	377.512	16.5
2021-02-20	344.669
2021-02-21	351.99
2021-02-22	349.903	15.855
2021-02-23	348.938	16.35
2021-02-24	351.912	16.35
2021-02-25	351.791	15.8
2021-02-26	363.693	15.7
2021-02-27	393.39
2021-02-28	393.55
2021-03-01	403.29	16.125
2021-03-02	415.244	15.75
2021-03-03	418.375	15.495
2021-03-04	421.424	15.925
2021-03-05	423.516	16.375
2021-03-06	422.831
2021-03-07	422.825
2021-03-08	426.835	16.175
2021-03-09	429.457	16.97
2021-03-10	404.197	17.615
2021-03-11	401.4	18.05
2021-03-12	415.872	18.35
2021-03-13	419.254
2021-03-14	416.965
2021-03-15	422.29	17.965
2021-03-16	426.436	17.425
2021-03-17	428.536	18.075
2021-03-18	430.248	17.575
2021-03-19	429.407	17.27
2021-03-20	426.614
2021-03-21	426.104
2021-03-22	432.022	18.05
2021-03-23	433.304	18.29
2021-03-24	433.093	18.425
2021-03-25	434.759	18.265
2021-03-26	436.737	18.71
2021-03-27	412.867
2021-03-28	424.61
2021-03-29	425.602	18.375
2021-03-30	426.374	18.77
2021-03-31	422.475	19.025
2021-04-01	421.658	19.05
2021-04-02	420.954
2021-04-03	419.294
2021-04-04	419.039
2021-04-05	422.255
2021-04-06	423.617	19.735
2021-04-07	426.891	19.215
2021-04-08	427.059	19
2021-04-09	389.412	18.95
2021-04-10	393.739
2021-04-11	391.756
2021-04-12	392.343	19.735
2021-04-13	408.746	19.505
2021-04-14	427.84	19.68
2021-04-15	425.976	20.35
2021-04-16	427.482	20.55
2021-04-17	423.294
2021-04-18	423.253
2021-04-19	429.535	21.01
2021-04-20	424.773	21.025
2021-04-21	419.411	21.15
2021-04-22	420.122	21.265
2021-04-23	426.167	19.84
2021-04-24	429.675
2021-04-25	429.238
2021-04-26	431.52	20.115
2021-04-27	433.274	21.475
2021-04-28	430.081	21.525
2021-04-29	432.76	22.35
2021-04-30	426.245	23.3
2021-05-01	423.778
2021-05-02	425.209
2021-05-03	426.604
2021-05-04	425.537	23.11
2021-05-05	429.622	23.925
2021-05-06	434.39	24.3
2021-05-07	435.662	24.025
2021-05-08	434.727
2021-05-09	427.54
2021-05-10	433.097	24.99
2021-05-11	433.843	25.73
2021-05-12	436.143	26.075
2021-05-13	436.814	26.05
2021-05-14	428.036	26.75
2021-05-15	426.428
2021-05-16	425.836
2021-05-17	427.651	26.05
2021-05-18	428.925	24.655
2021-05-19	428.777	22.575
2021-05-20	430.443	24.575
2021-05-21	432.679	24.645
2021-05-22	433.61
2021-05-23	432.648
2021-05-24	434.748	24.63
2021-05-25	438.688	26.25
2021-05-26	439.188	26.295
2021-05-27	439.354	24.975
2021-05-28	437.317	25.05
2021-05-29	435.497
2021-05-30	435.516
2021-05-31	439.579
2021-06-01	435.187	25.875
2021-06-02	428.7	25.625
2021-06-03	430.297	25.835
2021-06-04	428.389	25.81
2021-06-05	421.008
2021-06-06	419.285
2021-06-07	413.783	26.555
2021-06-08	402.23	27.83
2021-06-09	406.192	28.075
2021-06-10	421.8	28.185
2021-06-11	428.708	27.85
2021-06-12	425.749
2021-06-13	426.289
2021-06-14	436.58	28.66
2021-06-15	435.817	28
2021-06-16	437.836	28.185
2021-06-17	440.755	28.485
2021-06-18	439.13	29.47
2021-06-19	435.127
2021-06-20	433.715
2021-06-21	426.041	29.4
2021-06-22	418.999	30.8
2021-06-23	388.472	31.35
2021-06-24	390.684	31.965
2021-06-25	391.696	32.285
2021-06-26	393.048
2021-06-27	394.775
2021-06-28	408.163	32.25
2021-06-29	432.03	33.5
2021-06-30	432.278	34.895
2021-07-01	421.956	35.675
2021-07-02	420.539	35.81
2021-07-03	419.697
2021-07-04	419.574
2021-07-05	415.582	37.75
2021-07-06	334.213	33.575
2021-07-07	333.003	32.375
2021-07-08	334.57	33.8
2021-07-09	380.871	36.825
2021-07-10	410.886
2021-07-11	409.448
2021-07-12	406.511	34.55
2021-07-13	263.667	35.23
2021-07-14	262.907	34.125
2021-07-15	260.817	33.65
2021-07-16	260.216	35
2021-07-17	264.076
2021-07-18	261.036
2021-07-19	264.501	35.65
2021-07-20	263.69	35.245
2021-07-21	263.668	35.645
2021-07-22	263.326	35.575
2021-07-23	404.615	35.325
2021-07-24	364.886
2021-07-25	423.336
2021-07-26	425.628	36.925
2021-07-27	421.746	37.35
2021-07-28	427.736	39.785
2021-07-29	427.326	41.3
2021-07-30	424.892	40.55
2021-07-31	390.977
2021-08-01	396.122
2021-08-02	382.569	41.975
2021-08-03	378.748	41.415
2021-08-04	377.506	42.2
2021-08-05	363.974	42.995
2021-08-06	370.075	43.075
2021-08-07	368.623
2021-08-08	366.49
2021-08-09	373.206	43.2
2021-08-10	372.114	44.475
2021-08-11	358.858	46.46
2021-08-12	357.236	45.9
2021-08-13	356.478	44.875
2021-08-14	357.095
2021-08-15	356.098
2021-08-16	357.775	47.85
2021-08-17	372.211	46.67
2021-08-18	373.161	44.87
2021-08-19	373.756	40.35
2021-08-20	374.404	41.6
2021-08-21	372.668
2021-08-22	371.651
2021-08-23	397.893	42.45
2021-08-24	410.131	45.2
2021-08-25	409.138	45.4
2021-08-26	407.693	45.64
2021-08-27	408.419	47.75
2021-08-28	407.715
2021-08-29	407.609
2021-08-30	409.385
2021-08-31	408.614	50.425
2021-09-01	362.344	49.66
2021-09-02	367.118	51.725
2021-09-03	363.991	51.475
2021-09-04	363.555
2021-09-05	378.816
2021-09-06	344	52.475
2021-09-07	368.31	53.9
2021-09-08	368.791	55.225
2021-09-09	366.578	56.525
2021-09-10	376.457	57.86
2021-09-11	372.473
2021-09-12	365.245
2021-09-13	367.448	61.325
2021-09-14	385.684	66.1
2021-09-15	395.578	70
2021-09-16	396.867	61
2021-09-17	399.67	65.87
2021-09-18	395.948
2021-09-19	399.253
2021-09-20	394.778	73.75
2021-09-21	400.81	72.8
2021-09-22	403.475	70.725
2021-09-23	400.36	68.65
2021-09-24	398.741	70.25
2021-09-25	395.745
2021-09-26	395.618
2021-09-27	386.336	77
2021-09-28	340.871	79.25
2021-09-29	374.886	84.45
2021-09-30	367.047	89.85
2021-10-01	324.18	91.7
2021-10-02	307.276
2021-10-03	305.776
2021-10-04	279.643	94.2
2021-10-05	339.153	117
2021-10-06	358.696	106
2021-10-07	358.799	96.38
2021-10-08	363.82	84.5
2021-10-09	353.832
2021-10-10	350.541
2021-10-11	346.51	83
2021-10-12	356.872	86.05
2021-10-13	353.363	93.6
2021-10-14	342.479	101.175
2021-10-15	341.795	88.75
2021-10-16	339.08
2021-10-17	340.148
2021-10-18	342.763	90.625
2021-10-19	344.876	91.45
2021-10-20	335.389	93.82
2021-10-21	343.519	87.405
2021-10-22	320.571	87.145
2021-10-23	322.879
2021-10-24	323.057
2021-10-25	289.023	88.095
2021-10-26	344.97	87.95
2021-10-27	357.284	86.74
2021-10-28	356.706	75.3
2021-10-29	341.344	64.3
2021-10-30	325.042
2021-10-31	303.327
2021-11-01	261.062	65.4
2021-11-02	266.968	70.685
2021-11-03	292.56	79.97
2021-11-04	265.86	73.85
2021-11-05	320.06	74.05
2021-11-06	309.096
2021-11-07	305.733
2021-11-08	314.216	78.2
2021-11-09	276.518	71.2
2021-11-10	354.107	71.45
2021-11-11	354.104	74.8
2021-11-12	352.935	74.4
2021-11-13	354.268
2021-11-14	357.821
2021-11-15	364.252	80.725
2021-11-16	369.212	94.5
2021-11-17	371.903	94.65
2021-11-18	379.649	93.875
2021-11-19	373.853	86.97
2021-11-20	368.361
2021-11-21	367.51
2021-11-22	369.975	84.7
2021-11-23	370.013	91.345
2021-11-24	372.149	93.8
2021-11-25	375.18	92.4
2021-11-26	379.297	87.45
2021-11-27	370.853
2021-11-28	369.488
2021-11-29	377.498	93.8
2021-11-30	379.073	91.35
2021-12-01	372.416	95.2
2021-12-02	337.694	92.3
2021-12-03	375.578	89.1
2021-12-04	373.607
2021-12-05	374.236
2021-12-06	377.503	89.25
2021-12-07	380.162	95.275
2021-12-08	381.506	102
2021-12-09	380.058	100.2
2021-12-10	380.944	104.4
2021-12-11	374.652
2021-12-12	373.797
2021-12-13	376.548	116.1
2021-12-14	376.504	127.4
2021-12-15	379.145	129.5
2021-12-16	379.855	135
2021-12-17	385.115	135
2021-12-18	354.001
2021-12-19	354.364
2021-12-20	363.554	146.5
2021-12-21	358.993	180.325
2021-12-22	357.116	166
2021-12-23	336.856	126
2021-12-24	332.142	98.705
2021-12-25	332.411
2021-12-26	330.151
2021-12-27	329.874
2021-12-28	332.781
2021-12-29	339.23	95.75
2021-12-30	336.569	84.5
2021-12-31	321.003	65
2022-01-01	259.55
2022-01-02	244.47
2022-01-03	233.883
2022-01-04	227.415	85.2
2022-01-05	246.975	94.315
2022-01-06	227.753	97.15
2022-01-07	232.199	87.25
2022-01-08	224.919
2022-01-09	223.33
2022-01-10	240.196	84.25
2022-01-11	232.425	80.5
2022-01-12	248.087	75
2022-01-13	239.04	84.3
2022-01-14	237.422	84.34
2022-01-15	234.122
2022-01-16	232.335
2022-01-17	240.107	76.045
2022-01-18	231.9	79.725
2022-01-19	231.488	74.295
2022-01-20	231.03	75.41
2022-01-21	237.032	79.805
2022-01-22	229.582
2022-01-23	224.402
2022-01-24	247.929	91
2022-01-25	255.979	91.755
2022-01-26	274.31	90.5
2022-01-27	269.606	90.25
2022-01-28	257.028	91
2022-01-29	251.58
2022-01-30	248.878
2022-01-31	260.128	84.05
2022-02-01	329.478	75.935
2022-02-02	311.029	76.87
2022-02-03	299.394	80.165
2022-02-04	295.059	81.5
2022-02-05	300.277
2022-02-06	301.841
2022-02-07	309.51	77.9
2022-02-08	290.358	75.55
2022-02-09	292.716	75.13
2022-02-10	266.64	74.475
2022-02-11	262.676	76.35
2022-02-12	261.404
2022-02-13	261.65
2022-02-14	276.939	79.525
2022-02-15	286.657	68
2022-02-16	258.907	69.85
2022-02-17	251.609	74.7
2022-02-18	254.597	73.35
2022-02-19	247.004
2022-02-20	249.809
2022-02-21	250.404	71.5
2022-02-22	256.788	79
2022-02-23	277.074	88.685
2022-02-24	310.457	115.53
2022-02-25	345.53	90.1
2022-02-26	365.654
2022-02-27	355.409
2022-02-28	353.745	96
2022-03-01	363.213	123
2022-03-02	359.227	174.905
2022-03-03	359.112	144.98
2022-03-04	364.711	195
2022-03-05	366.858
2022-03-06	362.495
2022-03-07	365.137	207.175
2022-03-08	365.306	212.15
2022-03-09	366.511	153.5
2022-03-10	363.57	128.03
2022-03-11	366.451	133
2022-03-12	364.476
2022-03-13	363.07
2022-03-14	365.466	111.57
2022-03-15	334.355	112.505
2022-03-16	307.362	102.5
2022-03-17	295.903	105
2022-03-18	299.365	101.1
2022-03-19	298.544
2022-03-20	298.617
2022-03-21	308.7	95.3
2022-03-22	321.888	98.495
2022-03-23	318.397	114.2
2022-03-24	327.406	106.5
2022-03-25	332.798	99
2022-03-26	326.088
2022-03-27	333.192
2022-03-28	337.39	104.75
2022-03-29	343.757	106.5
2022-03-30	358.017	118
2022-03-31	358.531	122
2022-04-01	318.914	111.5
2022-04-02	326.458
2022-04-03	330.16
2022-04-04	333.815	108.2
2022-04-05	330.5	106.9
2022-04-06	324.648	108
2022-04-07	315.272	104.52
2022-04-08	295.221	102.505
2022-04-09	282.882
2022-04-10	283.808
2022-04-11	306.443	100
2022-04-12	285.075	102.57
2022-04-13	276.261	104.1
2022-04-14	287.007	89.5
2022-04-15	275.166
2022-04-16	259.483
2022-04-17	260.312
2022-04-18	262.378
2022-04-19	261.546	93.2
2022-04-20	264.129	92.61
2022-04-21	264.547	100.35
2022-04-22	261.523	94.7
2022-04-23	246.919
2022-04-24	248.842
2022-04-25	263.715	92.915
2022-04-26	262.141	98.1
2022-04-27	242.61	105.75
2022-04-28	242.064	99.75
2022-04-29	242.334	97.85
2022-04-30	246.28
2022-05-01	280.546
2022-05-02	307.908
2022-05-03	307.491	98.325
2022-05-04	312.023	104.155
2022-05-05	315.767	107
2022-05-06	315.479	99.495
2022-05-07	285.198
2022-05-08	294.422
2022-05-09	303.927	93
2022-05-10	283.866	94.55
2022-05-11	264.756	94.9
2022-05-12	252.152	105
2022-05-13	257.465	96.5
2022-05-14	261.004
2022-05-15	260.738
2022-05-16	249.397	92.4
2022-05-17	240.131	94.4
2022-05-18	243.711	93.1
2022-05-19	249.855	89.6
2022-05-20	245.735	87.45
2022-05-21	225.225
2022-05-22	223.976
2022-05-23	225.081	84.375
2022-05-24	226.843	84.5
2022-05-25	226.923	86.62
2022-05-26	227.543	84.995
2022-05-27	225.796	86.7
2022-05-28	225.595
2022-05-29	224.9
2022-05-30	226.596	87
2022-05-31	208.011	89.5
2022-06-01	220.991	82.5
2022-06-02	222.47
2022-06-03	217.016
2022-06-04	210.871
2022-06-05	213.98
2022-06-06	213.984	81.3
2022-06-07	207.156	79.4
2022-06-08	205.943	78.4
2022-06-09	202.135	84.6
2022-06-10	201.614	83
2022-06-11	198.382
2022-06-12	199.739
2022-06-13	171.918	83.005
2022-06-14	158.686	96.15
2022-06-15	155.207	114
2022-06-16	136.851	120.35
2022-06-17	137.55	118.5
2022-06-18	135.58
2022-06-19	137.498
2022-06-20	138.932	122.4
2022-06-21	107.665	125.5
2022-06-22	105.049	127.5
2022-06-23	105.002	132
2022-06-24	105.862	129
2022-06-25	106.271
2022-06-26	105.83
2022-06-27	121.014	129.15
2022-06-28	138.387	130
2022-06-29	140.48	138.45
2022-06-30	145.877	143.3
2022-07-01	142.924	145
2022-07-02	139.256
2022-07-03	138.279
2022-07-04	140.043	162
2022-07-05	141.783	161.25
2022-07-06	144.081	171.5
2022-07-07	136.743	185.7
2022-07-08	136.935	168.995
2022-07-09	136.472
2022-07-10	135.315
2022-07-11	82.1039	163.6
2022-07-12	79.333	174.1
2022-07-13	79.6721	182.6
2022-07-14	80.3992	174.6
2022-07-15	79.1737	159.485
2022-07-16	79.0729
2022-07-17	77.6078
2022-07-18	79.9532	156.2
2022-07-19	80.5244	153.905
2022-07-20	79.8472	155
2022-07-21	152.936	156
2022-07-22	153.864	161
2022-07-23	151.792
2022-07-24	151.215
2022-07-25	150.716	175.05
2022-07-26	148.428	200
2022-07-27	122.702	204.5
2022-07-28	120.636	200
2022-07-29	114.548	192.65
2022-07-30	110.946
2022-07-31	108.017
2022-08-01	105.322	200.95
2022-08-02	108.11	203.505
2022-08-03	107.752	198.8
2022-08-04	105.082	199.3
2022-08-05	110.024	195.25
2022-08-06	109.778
2022-08-07	108.355
2022-08-08	105.41	192.2
2022-08-09	106.914	193.2
2022-08-10	102.459	205.5
2022-08-11	113.663	207.25
2022-08-12	112.488	205.3
2022-08-13	111.838
2022-08-14	109.975
2022-08-15	110.279	221.49
2022-08-16	117.05	222.2
2022-08-17	108.776	226.9
2022-08-18	109.437	239
2022-08-19	114.526	247.25
2022-08-20	110.574
2022-08-21	110.149
2022-08-22	110.666	284.95
2022-08-23	115.843	263.7
2022-08-24	109.47	294.5
2022-08-25	115.186	311.2
2022-08-26	108.732	319
2022-08-27	111.128
2022-08-28	113.114
2022-08-29	110.044
2022-08-30	105.475	244
2022-08-31	72.6255	226
2022-09-01	79.4809	247.505
2022-09-02	78.4191	207.5
2022-09-03	76.1239
2022-09-04	73.892
2022-09-05	68.8948	249
2022-09-06	75.0728	238
2022-09-07	76.8875	211.4
2022-09-08	75.5583	216.995
2022-09-09	77.3334	204.5
2022-09-10	76.1064
2022-09-11	77.3495
2022-09-12	77.1924	191.9
2022-09-13	78.3593	203.5
2022-09-14	80.2596	225
2022-09-15	79.8352	212
2022-09-16	78.2192	191.995
2022-09-17	70.7118
2022-09-18	70.6907
2022-09-19	72.4634	178.8
2022-09-20	76.0567	196
2022-09-21	74.3222	183.5
2022-09-22	74.7233	188
2022-09-23	72.6511	180
2022-09-24	69.6919
2022-09-25	67.9651
2022-09-26	69.1964	173
2022-09-27	68.3185	206.605
2022-09-28	68.2115	203
2022-09-29	70.2962	184.5
2022-09-30	67.3725	164
2022-10-01	61.9097
2022-10-02	60.9225
2022-10-03	64.7993	168.5
2022-10-04	67.1706	162.5
2022-10-05	63.5017	178
2022-10-06	64.5255	172.395
2022-10-07	65.5359	155.095
2022-10-08	63.6728
2022-10-09	64.4585
2022-10-10	66.6673	157.5
2022-10-11	71.9583	154.405
2022-10-12	70.7974	160
2022-10-13	73.7828	153.25
2022-10-14	71.3253	140.6
2022-10-15	68.1452
2022-10-16	68.0846
2022-10-17	66.6279	125.12
2022-10-18	70.4079	112
2022-10-19	70.2262	115
2022-10-20	69.7773	124.325
2022-10-21	69.094	113.2
2022-10-22	64.305
2022-10-23	63.8402
2022-10-24	61.5537	95.8
2022-10-25	61.1611	98.6
2022-10-26	56.9961	101
2022-10-27	57.0339	105.5
2022-10-28	60.1294	107.62
2022-10-29	57.1199
2022-10-30	57.4744
2022-10-31	57.7486	80
2022-11-01	52.7653	115.3
2022-11-02	52.5044	128.995
2022-11-03	54.0509	124.7
2022-11-04	54.4259	114.865
2022-11-05	52.2419
2022-11-06	52.9414
2022-11-07	57.0812	110.74
2022-11-08	57.6349	116.75
2022-11-09	61.1801	112.9
2022-11-10	64.778	110.005
2022-11-11	64.9638	98.25
2022-11-12	60.0968
2022-11-13	60.0226
2022-11-14	64.3691	114.8
2022-11-15	70.335	122.35
2022-11-16	70.6231	109.25
2022-11-17	69.3817	115.3
2022-11-18	67.0768	110
2022-11-19	67.4581
2022-11-20	65.6304
2022-11-21	69.3145	114.2
2022-11-22	70.1111	121.8
2022-11-23	67.5119	130
2022-11-24	68.757	121.675
2022-11-25	70.9773	125.3
2022-11-26	68.6519
2022-11-27	67.7504
2022-11-28	71.8752	123.275
2022-11-29	70.4788	130.05
2022-11-30	71.5393	139
2022-12-01	81.5969	137
2022-12-02	84.3388	136.875
2022-12-03	83.6085
2022-12-04	83.3165
2022-12-05	85.101	135.5
2022-12-06	87.1325	138.9
2022-12-07	87.9836	148.26
2022-12-08	88.5007	134.57
2022-12-09	90.9194	142.39
2022-12-10	79.0245
2022-12-11	80.4315
2022-12-12	88.1906	134.5
2022-12-13	89.4351	137.2
2022-12-14	93.6901	131.2
2022-12-15	94.22	134.8
2022-12-16	90.1807	118
2022-12-17	72.0168
2022-12-18	69.6777
2022-12-19	74.3975	106.75
2022-12-20	69.8985	106.7
2022-12-21	72.7365	97.605
2022-12-22	69.6213	91.25
2022-12-23	68.4244	83.2
2022-12-24	64.6992
2022-12-25	62.6578
2022-12-26	63.6381
2022-12-27	65.4144
2022-12-28	65.8384	82
2022-12-29	64.3479	82.5
2022-12-30	63.2449	75.3
2022-12-31	66.1411
2023-01-01	60.6509
2023-01-02	60.0875
2023-01-03	60.7596	71
2023-01-04	57.0042	64.305
2023-01-05	56.3379	70.3
2023-01-06	54.5146	68.7
2023-01-07	51.9532
2023-01-08	52.6157
2023-01-09	54.1362	74.75
2023-01-10	54.9869	69.06
2023-01-11	56.9323	65.805
2023-01-12	57.0419	67.5
2023-01-13	56.5972	63.125
2023-01-14	54.2213
2023-01-15	52.5726
2023-01-16	54.1233	54.75
2023-01-17	50.4695	58.75
2023-01-18	49.8704	62.4
2023-01-19	41.8129	61
2023-01-20	45.1143	67.8
2023-01-21	42.7375
2023-01-22	42.0105
2023-01-23	43.5756	63.2
2023-01-24	44.8685	58.1
2023-01-25	45.1981	56.25
2023-01-26	45.9448	54.25
2023-01-27	48.3586	55.65
2023-01-28	44.7026
2023-01-29	43.3735
2023-01-30	44.432	55.225
2023-01-31	43.9953	57.3
2023-02-01	52.3956	58.72
2023-02-02	55.5364	55.75
2023-02-03	56.6971	58.3
2023-02-04	54.4318
2023-02-05	56.1421
2023-02-06	61.0655	58
2023-02-07	63.3851	54.7
2023-02-08	65.2	53.6
2023-02-09	64.0338	52.95
2023-02-10	64.5743	53.95
2023-02-11	61.8107
2023-02-12	56.9363
2023-02-13	59.0228	51.55
2023-02-14	58.672	52.825
2023-02-15	64.5799	54.365
2023-02-16	65.6318	51.55
2023-02-17	62.8222	48.25
2023-02-18	60.6275
2023-02-19	57.0456
2023-02-20	58.3766	49.15
2023-02-21	59.6611	48.75
2023-02-22	60.2312	49.55
2023-02-23	59.0795	50.5
2023-02-24	58.1571	50.8
2023-02-25	55.4089
2023-02-26	56.7677
2023-02-27	60.6213	47
2023-02-28	65.9016	46.25
2023-03-01	71.4111	47.75
2023-03-02	68.8498	46.77
2023-03-03	67.9275	44.92
2023-03-04	63.0468
2023-03-05	62.828
2023-03-06	65.1537	42.5
2023-03-07	65.9575	43.65
2023-03-08	64.0625	41.94
2023-03-09	63.9786	45.36
2023-03-10	62.685	52.5
2023-03-11	57.0879
2023-03-12	58.7342
2023-03-13	60.6284	48.915
2023-03-14	61.5827	44.7
2023-03-15	67.2114	42.77
2023-03-16	67.4933	44.995
2023-03-17	66.408	41.95
2023-03-18	59.7414
2023-03-19	61.1896
2023-03-20	65.8054	38.9
2023-03-21	60.7742	41.45
2023-03-22	63.0304	39.85
2023-03-23	63.8521	43
2023-03-24	60.9906	40.9
2023-03-25	53.6627
2023-03-26	54.1096
2023-03-27	60.3165	41.75
2023-03-28	63.9739	42.615
2023-03-29	64.983	42.68
2023-03-30	62.4698	43.295
2023-03-31	59.356	46.75
2023-04-01	58.4165
2023-04-02	59.2886
2023-04-03	62.6281	50.425
2023-04-04	70.6872	45.575
2023-04-05	74.02	44.595
2023-04-06	77.1817	42.925
2023-04-07	70.6142
2023-04-08	67.3688
2023-04-09	65.8088
2023-04-10	64.6385
2023-04-11	68.586	43.8
2023-04-12	75.9276	43.075
2023-04-13	77.0099	41.95
2023-04-14	72.8774	40.775
2023-04-15	66.8051
2023-04-16	67.1925
2023-04-17	71.6667	41.1
2023-04-18	78.0713	42.4
2023-04-19	78.6773	39.8
2023-04-20	78.1743	40.7
2023-04-21	74.9029	40.515
2023-04-22	64.4715
2023-04-23	63.6748
2023-04-24	66.0402	39.55
2023-04-25	63.497	39.575
2023-04-26	63.5218	38.42
2023-04-27	65.5661	38.81
2023-04-28	65.2676	38.225
2023-04-29	56.8983
2023-04-30	55.9759
2023-05-01	57.8886
2023-05-02	61.7513	37.4
2023-05-03	63.9853	36.7
2023-05-04	63.6078	35.5
2023-05-05	63.4802	36.325
2023-05-06	59.444
2023-05-07	59.5336
2023-05-08	62.7664
2023-05-09	57.0772	35.945
2023-05-10	63.6248	34.635
2023-05-11	64.4844	34.85
2023-05-12	62.9681	32.51
2023-05-13	59.7149
2023-05-14	58.3975
2023-05-15	59.9585	32.05
2023-05-16	61.0325	31.85
2023-05-17	60.8808	31.67
2023-05-18	60.865	30.15
2023-05-19	59.8911	30.095
2023-05-20	55.9351
2023-05-21	56.2221
2023-05-22	54.1239	29.3
2023-05-23	55.5944	29.15
2023-05-24	56.1943	27.755
2023-05-25	54.6585	25.25
2023-05-26	55.1149	24.825
2023-05-27	54.5561
2023-05-28	54.2347
2023-05-29	53.8641
2023-05-30	53.5966	25.1
2023-05-31	53.8574	25.25
2023-06-01	59.0659	23.2
2023-06-02	58.7494	23.7
2023-06-03	57.2513
2023-06-04	54.7072
2023-06-05	35.764	28.74
2023-06-06	36.5579	25.2
2023-06-07	36.4646	26.83
2023-06-08	18.9937	27.225
2023-06-09	33.06	33.25
2023-06-10	36.0226
2023-06-11	38.2391
2023-06-12	59.4336	30.575
2023-06-13	58.7222	35.7
2023-06-14	52.6041	37.9
2023-06-15	63.541	40.6
2023-06-16	74.0453	32.935
2023-06-17	69.7465
2023-06-18	68.0544
2023-06-19	66.341	34.575
2023-06-20	70.9444	37.4
2023-06-21	71.7736	37.325
2023-06-22	71.7166	34.2
2023-06-23	71.0885	33
2023-06-24	68.595
2023-06-25	68.7713
2023-06-26	70.9872	32
2023-06-27	70.6987	34.8
2023-06-28	70.6436	33.875
2023-06-29	70.323	34.505
2023-06-30	73.2167	36.7
2023-07-01	71.8089
2023-07-02	69.147
2023-07-03	74.16	34
2023-07-04	78.6048	35.4
2023-07-05	74.6862	34.325
2023-07-06	77.1546	32.35
2023-07-07	77.5203	33.115
2023-07-08	73.6738
2023-07-09	70.0557
2023-07-10	75.0145	29.5
2023-07-11	79.8313	28.875
2023-07-12	82.315	27.05
2023-07-13	78.0754	27
2023-07-14	83.7287	25.1
2023-07-15	75.0974
2023-07-16	64.3001
2023-07-17	72.5015	25.55
2023-07-18	71.264	27.23
2023-07-19	77.8502	25.995
2023-07-20	77.7408	28.315
2023-07-21	78.2606	27.175
2023-07-22	72.828
2023-07-23	72.2779
2023-07-24	74.8582	29.955
2023-07-25	80.8018	32.44
2023-07-26	76.7111	28.85
2023-07-27	76.8763	28.4
2023-07-28	73.0005	25.5
2023-07-29	69.6
2023-07-30	68.9167
2023-07-31	69.6301	27.3
2023-08-01	77.6207	27.25
2023-08-02	78.3761	28.96
2023-08-03	78.315	31.05
2023-08-04	83.7121	29.08
2023-08-05	79.5234
2023-08-06	78.2407
2023-08-07	78.4463	30.95
2023-08-08	77.2076	30.77
2023-08-09	77.9944	38.75
2023-08-10	82.2129	36.675
2023-08-11	81.2413	35.55
2023-08-12	75.8667
2023-08-13	73.915
2023-08-14	75.6159	34.7
2023-08-15	77.8749	39.1
2023-08-16	84.5985	37.95
2023-08-17	81.5736	36.425
2023-08-18	79.6334	36.86
2023-08-19	73.7562
2023-08-20	74.3508
2023-08-21	80.5747	40.22
2023-08-22	84.0388	43.435
2023-08-23	87.8983	36.55
2023-08-24	86.1872	32.1
2023-08-25	83.6149	35.35
2023-08-26	82.1622
2023-08-27	81.8617
2023-08-28	80.8289
2023-08-29	81.8509	34.845
2023-08-30	88.9733	35.4
2023-08-31	89.9813	31.65
2023-09-01	77.8079	35.855
2023-09-02	70.8133
2023-09-03	70.9526
2023-09-04	73.6227	33.41
2023-09-05	74.6123	34.88
2023-09-06	78.0948	31.365
2023-09-07	76.7672	32.965
2023-09-08	75.7902	34.53
2023-09-09	73.6982
2023-09-10	73.3259
2023-09-11	78.2056	36.6
2023-09-12	80.4012	35
2023-09-13	80.8617	37.285
2023-09-14	82.8436	35.52
2023-09-15	81.6725	36.625
2023-09-16	75.9265
2023-09-17	74.4075
2023-09-18	77.6424	34.1
2023-09-19	71.7122	37.2
2023-09-20	70.7204	37.01
2023-09-21	73.8014	38.625
2023-09-22	84.9366	39.65
2023-09-23	81.8005
2023-09-24	79.9913
2023-09-25	82.3061	43.6
2023-09-26	84.7794	39.535
2023-09-27	88.0649	39.8
2023-09-28	85.9613	39.4
2023-09-29	87.2293	38.3
2023-09-30	80.4864
2023-10-01	66.9764
2023-10-02	71.1202	38.75
2023-10-03	71.9794	37.15
2023-10-04	64.7214	38.375
2023-10-05	68.2924	36.125
2023-10-06	65.229	38.065
2023-10-07	57.9618
2023-10-08	62.2423
2023-10-09	65.8827	43.4
2023-10-10	78.7235	49.22
2023-10-11	78.7841	46.2
2023-10-12	82.1498	52.96
2023-10-13	80.0368	55.23
2023-10-14	79.9957
2023-10-15	81.6401
2023-10-16	86.3545	48.5
2023-10-17	87.4752	48.8
2023-10-18	90.5517	50.68
2023-10-19	89.3918	50.15
2023-10-20	87.9898	50.35
2023-10-21	78.3231
2023-10-22	79.4895
2023-10-23	85.8306	51.74
2023-10-24	85.5044	49
2023-10-25	89.407	50.325
2023-10-26	88.0619	50.61
2023-10-27	86.2964	50.44
2023-10-28	79.12
2023-10-29	77.347
2023-10-30	85.0949	49.45
2023-10-31	83.6591	44.85
2023-11-01	72.5381	48.705
2023-11-02	60.1142	49.08
2023-11-03	68.8511	47.8
2023-11-04	67.9232
2023-11-05	71.8093
2023-11-06	75.1128	45.1
2023-11-07	78.255	46.615
2023-11-08	77.6304	45.845
2023-11-09	79.3897	49.1
2023-11-10	79.1721	46.42
2023-11-11	75.908
2023-11-12	76.2294
2023-11-13	80.1353	47.7
2023-11-14	80.5774	47.65
2023-11-15	81.2704	46.65
2023-11-16	81.9002	45.7
2023-11-17	82.3521	44.95
2023-11-18	75.9723
2023-11-19	75.5486
2023-11-20	86.2093	45.8
2023-11-21	90.1482	43.25
2023-11-22	90.3879	44.12
2023-11-23	86.7067	46.5
2023-11-24	88.1685	46.49
2023-11-25	89.0638
2023-11-26	91.839
2023-11-27	92.2026	43.645
2023-11-28	100.43	43.15
2023-11-29	100.362	39.8
2023-11-30	104.103	40.8
2023-12-01	100.655	43.81
2023-12-02	93.0383
2023-12-03	92.5374
2023-12-04	102.996	39.99
2023-12-05	107.323	38.075
2023-12-06	107.19	39.355
2023-12-07	97.675	39.725
2023-12-08	94.8424	38.745
2023-12-09	100.548
2023-12-10	99.7082
2023-12-11	94.0399	36.1
2023-12-12	98.8443	35.03
2023-12-13	99.1329	35.585
2023-12-14	96.4636	34.875
2023-12-15	97.427	33.195
2023-12-16	94.0117
2023-12-17	94.576
2023-12-18	95.0355	35.35
2023-12-19	96.7061	32.995
2023-12-20	97.321	33.615
2023-12-21	100.514	34.4
2023-12-22	86.3472	33.55
2023-12-23	89.3099
2023-12-24	89.9037
2023-12-25	85.4374
2023-12-26	88.7448
2023-12-27	89.5638	35.25
2023-12-28	93.4554	32.9
2023-12-29	91.8004	32
2023-12-30	86.8428
2023-12-31	87.3147
2024-01-01	74.4386
2024-01-02	77.5941	30.23
2024-01-03	78.8453	32.87
2024-01-04	77.932	33.16
2024-01-05	78.6169	34.475
2024-01-06	76.1833
2024-01-07	76.5432
2024-01-08	81.7678	31.38
2024-01-09	83.8417	31.1
2024-01-10	80.0166	31
2024-01-11	82.6832	30.9
2024-01-12	84.8104	31.67
2024-01-13	82.6311
2024-01-14	76.0898
2024-01-15	78.5381	29.98
2024-01-16	82.6252	29.425
2024-01-17	82.2258	27.525
2024-01-18	80.5601	28.33
2024-01-19	82.8746	28.25
2024-01-20	83.5652
2024-01-21	80.7683
2024-01-22	83.7148	27.705
2024-01-23	82.2098	27.3
2024-01-24	83.6411	28.7
2024-01-25	82.7737	27.55
2024-01-26	81.8125	27.94
2024-01-27	82.1933
2024-01-28	80.5735
2024-01-29	83.0127	28.32
2024-01-30	82.8794	29.515
2024-01-31	83.7579	29.75
2024-02-01	82.8996	28.945
2024-02-02	80.9202	29.25
2024-02-03	83.7482
2024-02-04	79.9601
2024-02-05	82.3577	28.1
2024-02-06	80.414	28.57
2024-02-07	80.7134	28.13
2024-02-08	80.0181	27.725
2024-02-09	85.0423	26.69
2024-02-10	81.856
2024-02-11	78.9061
2024-02-12	83.1081	25.72
2024-02-13	84.0786	25.3
2024-02-14	80.3566	24.77
2024-02-15	80.6748	24.97
2024-02-16	79.3651	24.66
2024-02-17	82.5976
2024-02-18	82.9031
2024-02-19	78.7937	23.6
2024-02-20	83.8078	23.845
2024-02-21	84.0609	23.875
2024-02-22	82.0454	22.965
2024-02-23	82.4541	23.3
2024-02-24	80.5462
2024-02-25	81.782
2024-02-26	81.8013	24
2024-02-27	82.9491	24.55
2024-02-28	82.621	25.3
2024-02-29	81.0038	24.9
2024-03-01	81.6097	25.83
2024-03-02	80.1013
2024-03-03	78.4178
2024-03-04	80.4882	26.78
2024-03-05	83.3507	27.575
2024-03-06	85.4045	26.385
2024-03-07	85.515	26.1
2024-03-08	85.1342	26.4
2024-03-09	83.42
2024-03-10	82.4578
2024-03-11	82.9887	24.97
2024-03-12	84.5655	24.815
2024-03-13	86.2673	24.78
2024-03-14	84.9161	25.95
2024-03-15	82.7013	27.075
2024-03-16	82.996
2024-03-17	82.4706
2024-03-18	85.4579	28.67
2024-03-19	88.7169	28.9
2024-03-20	90.2915	27.73
2024-03-21	91.1822	26.535
2024-03-22	88.411	27.37
2024-03-23	85.1554
2024-03-24	82.8121
2024-03-25	86.8649	28.43
2024-03-26	87.5928	27.3
2024-03-27	88.7598	27.65
2024-03-28	86.6857	27.35
2024-03-29	83.8757
2024-03-30	78.4684
2024-03-31	74.7062
2024-04-01	71.3273
2024-04-02	74.5418	26.36
2024-04-03	81.2598	25.695
2024-04-04	80.2077	26.175
2024-04-05	78.9278	26.74
2024-04-06	74.6101
2024-04-07	72.5273
2024-04-08	72.6451	27.76
2024-04-09	74.6641	27.185
2024-04-10	74.1608	27.2
2024-04-11	75.1083	29.415
2024-04-12	75.9966	30.565
2024-04-13	74.7772
2024-04-14	75.3472
2024-04-15	77.6885	31.395
2024-04-16	83.3107	33.49
2024-04-17	88.5459	31.49
2024-04-18	90.2453	32.28
2024-04-19	87.4563	30.705
2024-04-20	80.8866
2024-04-21	80.3742
2024-04-22	88.5198	29.19
2024-04-23	85.1516	28.58
2024-04-24	81.5134	29.335
2024-04-25	84.5832	29.87
2024-04-26	84.5431	28.895
2024-04-27	79.0912
2024-04-28	73.0724
2024-04-29	81.7788	28.075
2024-04-30	75.8333	29.2
2024-05-01	75.5388	28.56
2024-05-02	77.6964	30.85
2024-05-03	77.8479	30.1
2024-05-04	77.3736
2024-05-05	77.0316
2024-05-06	79.649
2024-05-07	81.0292	30.85
2024-05-08	81.9558	30.675
2024-05-09	83.4879	30.93
2024-05-10	81.0753	29.68
2024-05-11	80.9009
2024-05-12	81.1955
2024-05-13	83.8493	29.53
2024-05-14	87.594	29.65
2024-05-15	86.2833	29.63
2024-05-16	87.911	30.495
2024-05-17	87.689	30.54
2024-05-18	84.0979
2024-05-19	83.6725
2024-05-20	86.1199	31.93
2024-05-21	89.0457	33.105
2024-05-22	88.6937	34.65
2024-05-23	93.8285	35.35
2024-05-24	96.2544	34.1
2024-05-25	92.896
2024-05-26	90.3084
2024-05-27	95.3536
2024-05-28	97.6733	33.625
2024-05-29	96.1761	33.77
2024-05-30	97.2704	34.95
2024-05-31	98.3953	34.3
2024-06-01	86.9557
2024-06-02	88.8785
2024-06-03	93.8448	35.88
2024-06-04	47.8287	34.15
2024-06-05	42.8144	33.485
2024-06-06	43.5186	33.275
2024-06-07	44.5613	33.015
2024-06-08	44.0376
2024-06-09	57.4371
2024-06-10	62.6773	34.54
2024-06-11	90.8432	34.03
2024-06-12	91.6012	35.2
2024-06-13	92.6214	35.56
2024-06-14	93.2697	35.44
2024-06-15	89.3816
2024-06-16	89.0971
2024-06-17	91.1277	34.245
2024-06-18	90.08	34.65
2024-06-19	93.558	35.27
2024-06-20	96.5314	34.29
2024-06-21	93.7523	33.955
2024-06-22	93.8057
2024-06-23	92.2377
2024-06-24	94.8517	34.27
2024-06-25	97.1848	34.8
2024-06-26	96.8223	34.04
2024-06-27	90.9776	34.265
2024-06-28	93.1635	33.95
2024-06-29	89.8978
2024-06-30	87.8533
2024-07-01	87.3191	33.435
2024-07-02	86.8517	33.555
2024-07-03	87.1524	32.72
2024-07-04	88.816	33.395
2024-07-05	88.2929	32.95
2024-07-06	84.3724
2024-07-07	85.164
2024-07-08	85.8281	32.19
2024-07-09	87.4579	31.24
2024-07-10	87.9448	30.74
2024-07-11	87.0302	31.105
2024-07-12	87.8932	31.82
2024-07-13	87.68
2024-07-14	87.1074
2024-07-15	89.5571	31.475
2024-07-16	88.5377	32.91
2024-07-17	89.6908	31.88
2024-07-18	88.1086	32.6
2024-07-19	90.9283	32.09
2024-07-20	91.7495
2024-07-21	89.9049
2024-07-22	89.815	31.855
2024-07-23	91.3515	31.37
2024-07-24	92.4535	32.705
2024-07-25	92.7353	31.73
2024-07-26	92.5756	32.39
2024-07-27	85.7016
2024-07-28	84.9891
2024-07-29	90.1128	33.775
2024-07-30	87.4715	34.275
2024-07-31	89.581	35.035
2024-08-01	87.4995	36.86
2024-08-02	87.4214	36.785
2024-08-03	83.4898
2024-08-04	83.3177
2024-08-05	83.1979	35.68
2024-08-06	84.9593	36.65
2024-08-07	83.2991	38.675
2024-08-08	80.5134	40.12
2024-08-09	81.201	40.05
2024-08-10	81.3627
2024-08-11	80.0142
2024-08-12	81.6337	39.8
2024-08-13	84.3031	39.095
2024-08-14	85.2717	39.05
2024-08-15	85.1791	39.47
2024-08-16	83.55	39.6
2024-08-17	84.2731
2024-08-18	83.5435
2024-08-19	82.7055	39.825
2024-08-20	85.1354	37.865
2024-08-21	86.5575	37.18
2024-08-22	86.0109	36.78
2024-08-23	87.1106	37.075
2024-08-24	85.6336
2024-08-25	84.157
2024-08-26	87.3102
2024-08-27	87.401	38.73
2024-08-28	86.6479	38.75
2024-08-29	84.6691	38.83
2024-08-30	92.4138	39.275
2024-08-31	91.4016
2024-09-01	87.8801
2024-09-02	90.8724	38.635
2024-09-03	94.0492	37.095
2024-09-04	93.8807	35.7
2024-09-05	94.8637	36.13
2024-09-06	92.7637	36.38
2024-09-07	86.8495
2024-09-08	84.5551
2024-09-09	92.2982	37.25

## Sheet: Fig3a. Global CO2 emissions
Scenario\Period	Units	2020	2025	2030	2035	2040	2045	2050	2055	2060	2070	2080	2090	2100
b2d_1_75_66_1101	GtCO2	40.8444	35.33	32.5742	28.262	21.97	14.898	6.82209	3.96723	1.20918	-1.02997	-2.51876	-3.2894	-4.24892
b2d_1_75_66_lm_1101	GtCO2	40.8444	36.1548	32.602	27.6536	21.0616	14.3223	7.32584	3.62057	0.79551	-1.28047	-2.75175	-3.56094	-4.53014
b2d_1_75_66_p2a_1101	GtCO2	40.8444	36.1279	32.6326	27.7361	21.068	14.3415	7.32683	3.59765	0.758602	-1.29903	-2.75531	-3.56318	-4.52976
ndc_1101	GtCO2	40.8444	41.1311	40.0697	38.3558	36.5622	33.8629	31.32	28.2603	25.908	23.5242	21.1953	19.6769	18.5534
ndc_lm_1101	GtCO2	40.8444	41.1319	40.1628	38.4136	36.5858	33.9046	31.3538	28.3081	25.9312	23.4778	21.1587	19.651	18.5889
ndc_p2a_1101	GtCO2	40.8444	41.1301	40.0932	38.3596	36.5319	33.8416	31.3015	28.2379	25.8518	23.4925	21.1852	19.6646	18.5535

## Sheet: Fig3b. Global Gas Prod
Scenario\Period	Units	2020	2025	2030	2035	2040	2045	2050	2055	2060	2070	2080	2090	2100
b2d_1_75_66_1101	TCM	3.78191	3.56145	3.53999	3.52377	3.2045	2.91254	1.73903	1.33374	1.081	0.74625	0.541679	0.484328	0.515175
b2d_1_75_66_lm_1101	TCM	3.78191	3.58018	3.44643	3.37431	3.08082	2.84617	1.99426	1.2985	0.965812	0.684835	0.488431	0.500967	0.43934
b2d_1_75_66_p2a_1101	TCM	3.78191	3.58034	3.46185	3.41233	3.09183	2.86851	1.99077	1.31238	0.980856	0.686234	0.497671	0.497615	0.431997
ndc_1101	TCM	3.78191	3.72297	3.72808	3.73878	3.84696	4.24755	4.29327	4.32926	4.21201	4.14824	4.13468	4.33735	4.15113
ndc_lm_1101	TCM	3.78191	3.70561	3.68876	3.68213	3.76818	4.1716	4.26846	4.28092	4.19434	4.12431	4.1265	4.30291	4.10318
ndc_p2a_1101	TCM	3.78191	3.71318	3.71292	3.73705	3.85939	4.26743	4.33404	4.3557	4.2793	4.19326	4.18635	4.36512	4.15191

## Sheet: Fig4a. Russian gas exports
Scenario	Period	From Region	To Region	Via	Pv-BCM
NDC_REF	2020	RUS	China	Pipeline	3.77555
NDC_REF	2020	RUS	Turkey	Pipeline	19.0848
NDC_REF	2020	RUS	-	LNG	39.7143
NDC_REF	2020	RUS	Europe	Pipeline	140.931
NDC_REF	2030	RUS	Turkey	Pipeline	5.20355e-05
NDC_REF	2030	RUS	-	LNG	21.6162
NDC_REF	2030	RUS	China	Pipeline	46.4682
NDC_REF	2030	RUS	Europe	Pipeline	143.041
NDC_REF	2040	RUS	Turkey	Pipeline	0.000180176
NDC_REF	2040	RUS	China	Pipeline	46.4682
NDC_REF	2040	RUS	-	LNG	46.7274
NDC_REF	2040	RUS	Europe	Pipeline	151.267
NDC_REF	2050	RUS	Turkey	Pipeline	7.08406
NDC_REF	2050	RUS	China	Pipeline	46.4682
NDC_REF	2050	RUS	Europe	Pipeline	60.857
NDC_REF	2050	RUS	-	LNG	82.9788
NDC_LM	2020	RUS	China	Pipeline	3.77555
NDC_LM	2020	RUS	Turkey	Pipeline	19.0848
NDC_LM	2020	RUS	-	LNG	39.7143
NDC_LM	2020	RUS	Europe	Pipeline	140.931
NDC_LM	2030	RUS	Turkey	Pipeline	15.0848
NDC_LM	2030	RUS	China	Pipeline	46.4683
NDC_LM	2030	RUS	-	LNG	52.5
NDC_LM	2040	RUS	Turkey	Pipeline	11.1329
NDC_LM	2040	RUS	China	Pipeline	46.4683
NDC_LM	2040	RUS	-	LNG	82.7052
NDC_LM	2050	RUS	Turkey	Pipeline	7.15679
NDC_LM	2050	RUS	China	Pipeline	46.4682
NDC_LM	2050	RUS	-	LNG	120.753
NDC_P2A	2020	RUS	China	Pipeline	3.77555
NDC_P2A	2020	RUS	Turkey	Pipeline	19.0848
NDC_P2A	2020	RUS	-	LNG	39.7143
NDC_P2A	2020	RUS	Europe	Pipeline	140.931
NDC_P2A	2030	RUS	Turkey	Pipeline	0.00219821
NDC_P2A	2030	RUS	Europe	Pipeline	15
NDC_P2A	2030	RUS	China	Pipeline	60.9896
NDC_P2A	2030	RUS	-	LNG	64.3943
NDC_P2A	2040	RUS	Turkey	Pipeline	11.0847
NDC_P2A	2040	RUS	Europe	Pipeline	15
NDC_P2A	2040	RUS	-	LNG	62.8281
NDC_P2A	2040	RUS	China	Pipeline	87.2026
NDC_P2A	2050	RUS	Turkey	Pipeline	7.08365
NDC_P2A	2050	RUS	Europe	Pipeline	15
NDC_P2A	2050	RUS	-	LNG	84.3166
NDC_P2A	2050	RUS	China	Pipeline	88.0003
B2D_REF	2020	RUS	China	Pipeline	3.77555
B2D_REF	2020	RUS	Turkey	Pipeline	19.0848
B2D_REF	2020	RUS	-	LNG	39.7143
B2D_REF	2020	RUS	Europe	Pipeline	140.931
B2D_REF	2030	RUS	Turkey	Pipeline	5.65169e-05
B2D_REF	2030	RUS	-	LNG	21.6001
B2D_REF	2030	RUS	China	Pipeline	46.4682
B2D_REF	2030	RUS	Europe	Pipeline	127.946
B2D_REF	2040	RUS	Turkey	Pipeline	6.83279e-05
B2D_REF	2040	RUS	-	LNG	20.4192
B2D_REF	2040	RUS	China	Pipeline	46.4682
B2D_REF	2040	RUS	Europe	Pipeline	62.5895
B2D_REF	2050	RUS	Turkey	Pipeline	0.000624137
B2D_REF	2050	RUS	Europe	Pipeline	16.696
B2D_REF	2050	RUS	-	LNG	27.0529
B2D_REF	2050	RUS	China	Pipeline	46.4682
B2D_LM	2020	RUS	China	Pipeline	3.77555
B2D_LM	2020	RUS	Turkey	Pipeline	19.0848
B2D_LM	2020	RUS	-	LNG	39.7143
B2D_LM	2020	RUS	Europe	Pipeline	140.931
B2D_LM	2030	RUS	Turkey	Pipeline	5.63338
B2D_LM	2030	RUS	China	Pipeline	46.4683
B2D_LM	2030	RUS	-	LNG	52.5
B2D_LM	2040	RUS	Turkey	Pipeline	9.48867e-05
B2D_LM	2040	RUS	China	Pipeline	46.4682
B2D_LM	2040	RUS	-	LNG	61.0166
B2D_LM	2050	RUS	Turkey	Pipeline	0.000635556
B2D_LM	2050	RUS	-	LNG	38.8518
B2D_LM	2050	RUS	China	Pipeline	46.4682
B2D_P2A	2020	RUS	China	Pipeline	3.77555
B2D_P2A	2020	RUS	Turkey	Pipeline	19.0848
B2D_P2A	2020	RUS	-	LNG	39.7143
B2D_P2A	2020	RUS	Europe	Pipeline	140.931
B2D_P2A	2030	RUS	Turkey	Pipeline	5.04329e-05
B2D_P2A	2030	RUS	Europe	Pipeline	15
B2D_P2A	2030	RUS	-	LNG	52.3703
B2D_P2A	2030	RUS	China	Pipeline	60.9896
B2D_P2A	2040	RUS	Turkey	Pipeline	4.97678e-05
B2D_P2A	2040	RUS	Europe	Pipeline	15
B2D_P2A	2040	RUS	-	LNG	26.9141
B2D_P2A	2040	RUS	China	Pipeline	85.1918
B2D_P2A	2050	RUS	Turkey	Pipeline	8.23931e-05
B2D_P2A	2050	RUS	-	LNG	0.000192564
B2D_P2A	2050	RUS	Europe	Pipeline	8.52051
B2D_P2A	2050	RUS	China	Pipeline	85.1913

## Sheet: Fig4b. Russ gas export change
		2030				2040				2050
		REF	LM	P2A		REF	LM	P2A		REF	LM	P2A
NDC		0.0374423	-0.439558	-0.310161		0.201257	-0.310553	-0.134591		-0.0300604	-0.14313	-0.0447411
		2030				2040				2050
		B2D_REF	B2D_LM	B2D_P2A		B2D_REF	B2D_LM	B2D_P2A		B2D_REF	B2D_LM	B2D_P2A
B2D		-0.0368109	-0.486001	-0.369256		-0.363767	-0.471833	-0.375418		-0.556682	-0.580745	-0.539511

## Sheet: Fig4c. European gas imports
Scenario	Period	From Region	To Region	Via	Pv-BCM
NDC_REF	2020	Azerbajan	Europe	Pipeline	8.41722
NDC_REF	2020	Africa	Europe	Pipeline	24.4249
NDC_REF	2020	-	Europe	LNG	73.2352
NDC_REF	2020	Russia	Europe	Pipeline	140.931
NDC_REF	2030	Azerbajan	Europe	Pipeline	9.20501
NDC_REF	2030	-	Europe	LNG	14.0894
NDC_REF	2030	Africa	Europe	Pipeline	50.9461
NDC_REF	2030	Russia	Europe	Pipeline	143.041
NDC_REF	2040	-	Europe	LNG	17.1125
NDC_REF	2040	Azerbajan	Europe	Pipeline	19.3744
NDC_REF	2040	Africa	Europe	Pipeline	53.8531
NDC_REF	2040	Russia	Europe	Pipeline	151.267
NDC_REF	2050	Azerbajan	Europe	Pipeline	19.3751
NDC_REF	2050	-	Europe	LNG	29.4835
NDC_REF	2050	Russia	Europe	Pipeline	60.857
NDC_REF	2050	Africa	Europe	Pipeline	63.0161
NDC_LM	2020	Azerbajan	Europe	Pipeline	8.41722
NDC_LM	2020	Africa	Europe	Pipeline	24.4249
NDC_LM	2020	-	Europe	LNG	73.2352
NDC_LM	2020	Russia	Europe	Pipeline	140.931
NDC_LM	2030	Azerbajan	Europe	Pipeline	21.5168
NDC_LM	2030	Africa	Europe	Pipeline	50.9461
NDC_LM	2030	-	Europe	LNG	84.8591
NDC_LM	2040	Azerbajan	Europe	Pipeline	21.517
NDC_LM	2040	-	Europe	LNG	59.9329
NDC_LM	2040	Africa	Europe	Pipeline	63.0161
NDC_LM	2050	Azerbajan	Europe	Pipeline	21.517
NDC_LM	2050	-	Europe	LNG	47.7154
NDC_LM	2050	Africa	Europe	Pipeline	63.0161
NDC_P2A	2020	Azerbajan	Europe	Pipeline	8.41722
NDC_P2A	2020	Africa	Europe	Pipeline	24.4249
NDC_P2A	2020	-	Europe	LNG	73.2352
NDC_P2A	2020	Russia	Europe	Pipeline	140.931
NDC_P2A	2030	Russia	Europe	Pipeline	15
NDC_P2A	2030	Azerbajan	Europe	Pipeline	21.5169
NDC_P2A	2030	Africa	Europe	Pipeline	50.9461
NDC_P2A	2030	-	Europe	LNG	98.1356
NDC_P2A	2040	Russia	Europe	Pipeline	15
NDC_P2A	2040	Azerbajan	Europe	Pipeline	21.517
NDC_P2A	2040	Africa	Europe	Pipeline	63.0161
NDC_P2A	2040	-	Europe	LNG	67.4812
NDC_P2A	2050	Russia	Europe	Pipeline	15
NDC_P2A	2050	Azerbajan	Europe	Pipeline	21.517
NDC_P2A	2050	-	Europe	LNG	40.5198
NDC_P2A	2050	Africa	Europe	Pipeline	63.0161
B2D_REF	2020	Azerbajan	Europe	Pipeline	8.41722
B2D_REF	2020	Africa	Europe	Pipeline	24.4249
B2D_REF	2020	-	Europe	LNG	73.2352
B2D_REF	2020	Russia	Europe	Pipeline	140.931
B2D_REF	2030	Azerbajan	Europe	Pipeline	4.20875
B2D_REF	2030	-	Europe	LNG	15.8726
B2D_REF	2030	Africa	Europe	Pipeline	50.9461
B2D_REF	2030	Russia	Europe	Pipeline	127.946
B2D_REF	2040	Azerbajan	Europe	Pipeline	0.0001104
B2D_REF	2040	-	Europe	LNG	27.6859
B2D_REF	2040	Russia	Europe	Pipeline	62.5895
B2D_REF	2040	Africa	Europe	Pipeline	63.016
B2D_REF	2050	Azerbajan	Europe	Pipeline	0.000303458
B2D_REF	2050	-	Europe	LNG	0.0326283
B2D_REF	2050	Russia	Europe	Pipeline	16.696
B2D_REF	2050	Africa	Europe	Pipeline	46.2341
B2D_LM	2020	Azerbajan	Europe	Pipeline	8.41722
B2D_LM	2020	Africa	Europe	Pipeline	24.4249
B2D_LM	2020	-	Europe	LNG	73.2352
B2D_LM	2020	Russia	Europe	Pipeline	140.931
B2D_LM	2030	Azerbajan	Europe	Pipeline	6.35122
B2D_LM	2030	Africa	Europe	Pipeline	50.9461
B2D_LM	2030	-	Europe	LNG	95.7656
B2D_LM	2040	Azerbajan	Europe	Pipeline	2.14191
B2D_LM	2040	-	Europe	LNG	61.9873
B2D_LM	2040	Africa	Europe	Pipeline	63.0161
B2D_LM	2050	Azerbajan	Europe	Pipeline	2.14253
B2D_LM	2050	-	Europe	LNG	7.02555
B2D_LM	2050	Africa	Europe	Pipeline	46.9986
B2D_P2A	2020	Azerbajan	Europe	Pipeline	8.41722
B2D_P2A	2020	Africa	Europe	Pipeline	24.4249
B2D_P2A	2020	-	Europe	LNG	73.2352
B2D_P2A	2020	Russia	Europe	Pipeline	140.931
B2D_P2A	2030	Azerbajan	Europe	Pipeline	6.35125
B2D_P2A	2030	Russia	Europe	Pipeline	15
B2D_P2A	2030	Africa	Europe	Pipeline	50.9461
B2D_P2A	2030	-	Europe	LNG	82.1905
B2D_P2A	2040	Azerbajan	Europe	Pipeline	2.14228
B2D_P2A	2040	Russia	Europe	Pipeline	15
B2D_P2A	2040	-	Europe	LNG	47.9197
B2D_P2A	2040	Africa	Europe	Pipeline	63.0161
B2D_P2A	2050	-	Europe	LNG	0.0332125
B2D_P2A	2050	Azerbajan	Europe	Pipeline	2.14233
B2D_P2A	2050	Russia	Europe	Pipeline	8.52051
B2D_P2A	2050	Africa	Europe	Pipeline	45.9913

## Sheet: Fig5. European gas supply
Scenario	Period	Supply via	Pv-BCM
NDC_REF	2020	LNG	73.2352
NDC_REF	2020	Pipeline	173.773
NDC_REF	2020	Production	231.383
NDC_REF	2030	LNG	14.0894
NDC_REF	2030	Pipeline	203.192
NDC_REF	2030	Production	156.165
NDC_REF	2040	LNG	17.1125
NDC_REF	2040	Pipeline	224.494
NDC_REF	2040	Production	78.8121
NDC_REF	2050	LNG	29.4835
NDC_REF	2050	Pipeline	143.248
NDC_REF	2050	Production	120.653
NDC_LM	2020	LNG	73.2352
NDC_LM	2020	Pipeline	173.773
NDC_LM	2020	Production	231.383
NDC_LM	2030	LNG	84.8591
NDC_LM	2030	Pipeline	72.4629
NDC_LM	2030	Production	200.245
NDC_LM	2040	LNG	59.9329
NDC_LM	2040	Pipeline	84.5331
NDC_LM	2040	Production	147.133
NDC_LM	2050	LNG	47.7154
NDC_LM	2050	Pipeline	84.5331
NDC_LM	2050	Production	150.304
NDC_P2A	2020	LNG	73.2352
NDC_P2A	2020	Pipeline	173.773
NDC_P2A	2020	Production	231.383
NDC_P2A	2030	LNG	98.1356
NDC_P2A	2030	Pipeline	87.463
NDC_P2A	2030	Production	169.857
NDC_P2A	2040	LNG	67.4812
NDC_P2A	2040	Pipeline	99.5331
NDC_P2A	2040	Production	127.361
NDC_P2A	2050	LNG	40.5198
NDC_P2A	2050	Pipeline	99.5331
NDC_P2A	2050	Production	144.204
B2D_REF	2020	LNG	73.2352
B2D_REF	2020	Pipeline	173.773
B2D_REF	2020	Production	231.383
B2D_REF	2030	LNG	15.8726
B2D_REF	2030	Pipeline	183.101
B2D_REF	2030	Production	125.08
B2D_REF	2040	LNG	27.6859
B2D_REF	2040	Pipeline	125.606
B2D_REF	2040	Production	79.1647
B2D_REF	2050	LNG	0.0326283
B2D_REF	2050	Pipeline	62.9304
B2D_REF	2050	Production	18.7635
B2D_LM	2020	LNG	73.2352
B2D_LM	2020	Pipeline	173.773
B2D_LM	2020	Production	231.383
B2D_LM	2030	LNG	95.7656
B2D_LM	2030	Pipeline	57.2974
B2D_LM	2030	Production	156.461
B2D_LM	2040	LNG	61.9873
B2D_LM	2040	Pipeline	65.158
B2D_LM	2040	Production	90.3042
B2D_LM	2050	LNG	7.02555
B2D_LM	2050	Pipeline	49.1412
B2D_LM	2050	Production	19.6612
B2D_P2A	2020	LNG	73.2352
B2D_P2A	2020	Pipeline	173.773
B2D_P2A	2020	Production	231.383
B2D_P2A	2030	LNG	82.1905
B2D_P2A	2030	Pipeline	72.2974
B2D_P2A	2030	Production	155.61
B2D_P2A	2040	LNG	47.9197
B2D_P2A	2040	Pipeline	80.1584
B2D_P2A	2040	Production	89.3832
B2D_P2A	2050	LNG	0.0332125
B2D_P2A	2050	Pipeline	56.6541
B2D_P2A	2050	Production	19.6462

## Sheet: Fig6a. Chinese gas imports
Scenario	Period	From Region	To Region	Supply via	Pv-BCM
NDC_REF	2020	Myanmar	China	Pipeline	3.549
NDC_REF	2020	Russia	China	Pipeline	3.77555
NDC_REF	2020	Central Asia	China	Pipeline	24.8635
NDC_REF	2020	-	China	LNG	92.3921
NDC_REF	2030	Myanmar	China	Pipeline	3.54831
NDC_REF	2030	Russia	China	Pipeline	46.4682
NDC_REF	2030	-	China	LNG	54.4267
NDC_REF	2030	Central Asia	China	Pipeline	56.4653
NDC_REF	2040	Myanmar	China	Pipeline	0.0010917
NDC_REF	2040	Russia	China	Pipeline	46.4682
NDC_REF	2040	Central Asia	China	Pipeline	81.4375
NDC_REF	2040	-	China	LNG	93.4848
NDC_REF	2050	Myanmar	China	Pipeline	10.9199
NDC_REF	2050	Russia	China	Pipeline	46.4682
NDC_REF	2050	Central Asia	China	Pipeline	81.4375
NDC_REF	2050	-	China	LNG	92.8665
NDC_LM	2020	Myanmar	China	Pipeline	3.549
NDC_LM	2020	Russia	China	Pipeline	3.77555
NDC_LM	2020	Central Asia	China	Pipeline	24.8635
NDC_LM	2020	-	China	LNG	92.3921
NDC_LM	2030	Myanmar	China	Pipeline	3.54807
NDC_LM	2030	Central Asia	China	Pipeline	44.1535
NDC_LM	2030	Russia	China	Pipeline	46.4683
NDC_LM	2030	-	China	LNG	66.4724
NDC_LM	2040	Myanmar	China	Pipeline	0.000775699
NDC_LM	2040	Russia	China	Pipeline	46.4683
NDC_LM	2040	Central Asia	China	Pipeline	81.4375
NDC_LM	2040	-	China	LNG	95.4296
NDC_LM	2050	Myanmar	China	Pipeline	10.9198
NDC_LM	2050	Russia	China	Pipeline	46.4682
NDC_LM	2050	Central Asia	China	Pipeline	81.4375
NDC_LM	2050	-	China	LNG	93.2047
NDC_P2A	2020	Myanmar	China	Pipeline	3.549
NDC_P2A	2020	Russia	China	Pipeline	3.77555
NDC_P2A	2020	Central Asia	China	Pipeline	24.8635
NDC_P2A	2020	-	China	LNG	92.3921
NDC_P2A	2030	Myanmar	China	Pipeline	1.60343
NDC_P2A	2030	Central Asia	China	Pipeline	44.1534
NDC_P2A	2030	-	China	LNG	54.2106
NDC_P2A	2030	Russia	China	Pipeline	60.9896
NDC_P2A	2040	Myanmar	China	Pipeline	0.000232558
NDC_P2A	2040	-	China	LNG	64.2921
NDC_P2A	2040	Central Asia	China	Pipeline	81.4375
NDC_P2A	2040	Russia	China	Pipeline	87.2026
NDC_P2A	2050	Myanmar	China	Pipeline	2.51589
NDC_P2A	2050	Central Asia	China	Pipeline	81.4374
NDC_P2A	2050	Russia	China	Pipeline	88.0003
NDC_P2A	2050	-	China	LNG	92.8779
B2D_REF	2020	Myanmar	China	Pipeline	3.549
B2D_REF	2020	Russia	China	Pipeline	3.77555
B2D_REF	2020	Central Asia	China	Pipeline	24.8635
B2D_REF	2020	-	China	LNG	92.3921
B2D_REF	2030	Myanmar	China	Pipeline	5.46014
B2D_REF	2030	Russia	China	Pipeline	46.4682
B2D_REF	2030	Central Asia	China	Pipeline	61.4615
B2D_REF	2030	-	China	LNG	99.5204
B2D_REF	2040	Myanmar	China	Pipeline	10.9064
B2D_REF	2040	Russia	China	Pipeline	46.4682
B2D_REF	2040	Central Asia	China	Pipeline	59.2397
B2D_REF	2040	-	China	LNG	88.9274
B2D_REF	2050	Myanmar	China	Pipeline	10.9197
B2D_REF	2050	Central Asia	China	Pipeline	34.546
B2D_REF	2050	Russia	China	Pipeline	46.4682
B2D_REF	2050	-	China	LNG	52.2385
B2D_LM	2020	Myanmar	China	Pipeline	3.549
B2D_LM	2020	Russia	China	Pipeline	3.77555
B2D_LM	2020	Central Asia	China	Pipeline	24.8635
B2D_LM	2020	-	China	LNG	92.3921
B2D_LM	2030	Myanmar	China	Pipeline	8.1897
B2D_LM	2030	Russia	China	Pipeline	46.4683
B2D_LM	2030	Central Asia	China	Pipeline	59.3191
B2D_LM	2030	-	China	LNG	98.8694
B2D_LM	2040	Myanmar	China	Pipeline	10.9174
B2D_LM	2040	Central Asia	China	Pipeline	37.694
B2D_LM	2040	Russia	China	Pipeline	46.4682
B2D_LM	2040	-	China	LNG	111.543
B2D_LM	2050	Myanmar	China	Pipeline	10.9199
B2D_LM	2050	Central Asia	China	Pipeline	17.7804
B2D_LM	2050	Russia	China	Pipeline	46.4682
B2D_LM	2050	-	China	LNG	70.6926
B2D_P2A	2020	Myanmar	China	Pipeline	3.549
B2D_P2A	2020	Russia	China	Pipeline	3.77555
B2D_P2A	2020	Central Asia	China	Pipeline	24.8635
B2D_P2A	2020	-	China	LNG	92.3921
B2D_P2A	2030	Myanmar	China	Pipeline	5.46023
B2D_P2A	2030	Central Asia	China	Pipeline	59.319
B2D_P2A	2030	Russia	China	Pipeline	60.9896
B2D_P2A	2030	-	China	LNG	87.4252
B2D_P2A	2040	Myanmar	China	Pipeline	5.14066
B2D_P2A	2040	Central Asia	China	Pipeline	56.2652
B2D_P2A	2040	-	China	LNG	61.58
B2D_P2A	2040	Russia	China	Pipeline	85.1918
B2D_P2A	2050	Myanmar	China	Pipeline	10.9197
B2D_P2A	2050	-	China	LNG	19.9081
B2D_P2A	2050	Central Asia	China	Pipeline	28.3595
B2D_P2A	2050	Russia	China	Pipeline	85.1913

## Sheet: Fig6b. Chinese gas supply
Scenario	Period	Supply via	Pv-BCM
NDC_REF	2020	LNG	92.3921
NDC_REF	2020	Pipeline	32.188
NDC_REF	2020	Production	175.778
NDC_REF	2030	LNG	54.4267
NDC_REF	2030	Pipeline	106.482
NDC_REF	2030	Production	184.228
NDC_REF	2040	LNG	93.4848
NDC_REF	2040	Pipeline	127.907
NDC_REF	2040	Production	250.043
NDC_REF	2050	LNG	92.8665
NDC_REF	2050	Pipeline	138.826
NDC_REF	2050	Production	298.661
NDC_LM	2020	LNG	92.3921
NDC_LM	2020	Pipeline	32.188
NDC_LM	2020	Production	175.778
NDC_LM	2030	LNG	66.4724
NDC_LM	2030	Pipeline	94.1698
NDC_LM	2030	Production	183.927
NDC_LM	2040	LNG	95.4296
NDC_LM	2040	Pipeline	127.906
NDC_LM	2040	Production	252.236
NDC_LM	2050	LNG	93.2047
NDC_LM	2050	Pipeline	138.826
NDC_LM	2050	Production	302.736
NDC_P2A	2020	LNG	92.3921
NDC_P2A	2020	Pipeline	32.188
NDC_P2A	2020	Production	175.778
NDC_P2A	2030	LNG	54.2106
NDC_P2A	2030	Pipeline	106.746
NDC_P2A	2030	Production	184.234
NDC_P2A	2040	LNG	64.2921
NDC_P2A	2040	Pipeline	168.64
NDC_P2A	2040	Production	263.057
NDC_P2A	2050	LNG	92.8779
NDC_P2A	2050	Pipeline	171.954
NDC_P2A	2050	Production	298.64
B2D_REF	2020	LNG	92.3921
B2D_REF	2020	Pipeline	32.188
B2D_REF	2020	Production	175.778
B2D_REF	2030	LNG	99.5204
B2D_REF	2030	Pipeline	113.39
B2D_REF	2030	Production	242.347
B2D_REF	2040	LNG	88.9274
B2D_REF	2040	Pipeline	116.614
B2D_REF	2040	Production	232.494
B2D_REF	2050	LNG	52.2385
B2D_REF	2050	Pipeline	91.9339
B2D_REF	2050	Production	162.578
B2D_LM	2020	LNG	92.3921
B2D_LM	2020	Pipeline	32.188
B2D_LM	2020	Production	175.778
B2D_LM	2030	LNG	98.8694
B2D_LM	2030	Pipeline	113.977
B2D_LM	2030	Production	242.242
B2D_LM	2040	LNG	111.543
B2D_LM	2040	Pipeline	95.0797
B2D_LM	2040	Production	233.747
B2D_LM	2050	LNG	70.6926
B2D_LM	2050	Pipeline	75.1685
B2D_LM	2050	Production	164.482
B2D_P2A	2020	LNG	92.3921
B2D_P2A	2020	Pipeline	32.188
B2D_P2A	2020	Production	175.778
B2D_P2A	2030	LNG	87.4252
B2D_P2A	2030	Pipeline	125.769
B2D_P2A	2030	Production	242.568
B2D_P2A	2040	LNG	61.58
B2D_P2A	2040	Pipeline	146.598
B2D_P2A	2040	Production	235.63
B2D_P2A	2050	LNG	19.9081
B2D_P2A	2050	Pipeline	124.471
B2D_P2A	2050	Production	162.81

## Sheet: Russian exports
		NDC_REF				NDC_LM				NDC_P2A
		2020	2030	2040	2050	2020	2030	2040	2050	2020	2030	2040	2050							Sum of Pv-BCM	Column Labels
	China	3.77555	46.4682	46.4682	46.4682	3.77555	46.4683	46.4683	46.4682	3.77555	60.9896	87.2026	88.0003								B2D_LM				B2D_P2A				B2D_REF				NDC_LM				NDC_P2A				NDC_REF
	Europe	140.931	143.041	151.267	60.857	140.931	0	0	0	140.931	15	15	15							Row Labels	2020	2030	2040	2050	2020	2030	2040	2050	2020	2030	2040	2050	2020	2030	2040	2050	2020	2030	2040	2050	2020	2030	2040	2050
	Turkey	19.0848	5.20355e-05	0.000180176	7.08406	19.0848	15.0848	11.1329	7.15679	19.0848	0.00219821	11.0847	7.08365							-	39.7143	52.5	61.0166	38.8518	39.7143	52.3703	26.9141	0.000192564	39.7143	21.6001	20.4192	27.0529	39.7143	52.5	82.7052	120.753	39.7143	64.3943	62.8281	84.3166	39.7143	21.6162	46.7274	82.9788
	LNG	39.7143	21.6162	46.7274	82.9788	39.7143	52.5	82.7052	120.753	39.7143	64.3943	62.8281	84.3166							China	3.77555	46.4683	46.4682	46.4682	3.77555	60.9896	85.1918	85.1913	3.77555	46.4682	46.4682	46.4682	3.77555	46.4683	46.4683	46.4682	3.77555	60.9896	87.2026	88.0003	3.77555	46.4682	46.4682	46.4682
	Total	203.506	211.125	244.463	197.388	203.506	114.053	140.306	174.378	203.506	140.386	176.115	194.401							Europe	140.931				140.931	15	15	8.52051	140.931	127.946	62.5895	16.696	140.931				140.931	15	15	15	140.931	143.041	151.267	60.857
	Change rel. to REF, Pipeline					0	-127.956	-140.134	-60.7842	0	-113.517	-84.4479	-4.32537		Rel. to REF	Cum export	Cumulative losses			Turkey	19.0848	5.63338	9.48867e-05	0.000635556	19.0848	5.04329e-05	4.97678e-05	8.23931e-05	19.0848	5.65169e-05	6.83279e-05	0.000624137	19.0848	15.0848	11.1329	7.15679	19.0848	0.00219821	11.0847	7.08365	19.0848	5.20355e-05	0.000180176	7.08406
	Change rel. to REF, LNG					0	30.8838	35.9779	37.7739	0	42.7781	16.1008	1.33778			REF	LM	P2A
	Change rel. to REF, Total					0	-97.0723	-104.156	-23.0103	0	-70.7393	-68.3471	-2.98759			6560.35	-2127.34	-1405.8
	Change rel. to REF, Total (%)						-0.459785	-0.426062	-0.116574		-0.335058	-0.279581	-0.0151356				-0.324272	-0.214288
	Change rel. to 2020, Pipeline		25.7178	33.9439	-49.382		-102.238	-106.19	-110.166		-87.7995	-50.5039	-53.7074
	Change rel. to 2020, LNG		-18.0981	7.01307	43.2645		12.7857	42.9909	81.0385		24.68	23.1138	44.6023
	Change rel. to 2020, Total		7.61971	40.957	-6.11746		-89.4525	-63.1992	-29.1278		-63.1195	-27.3901	-9.10506
	Change rel. to 2020, Total (%)		0.0374423	0.201257	-0.0300604		-0.439558	-0.310553	-0.14313		-0.310161	-0.134591	-0.0447411
		B2D_REF				B2D_LM				B2D_P2A
		2020	2030	2040	2050	2020	2030	2040	2050	2020	2030	2040	2050
	China	3.77555	46.4682	46.4682	46.4682	3.77555	46.4683	46.4682	46.4682	3.77555	60.9896	85.1918	85.1913
	Europe	140.931	127.946	62.5895	16.696	140.931	0	0	0	140.931	15	15	8.52051
	Turkey	19.0848	5.65169e-05	6.83279e-05	0.000624137	19.0848	5.63338	9.48867e-05	0.000635556	19.0848	5.04329e-05	4.97678e-05	8.23931e-05
	LNG	39.7143	21.6001	20.4192	27.0529	39.7143	52.5	61.0166	38.8518	39.7143	52.3703	26.9141	0.000192564
	Total	203.506	196.014	129.477	90.2177	203.506	104.602	107.485	85.3206	203.506	128.36	127.106	93.7121
	Change rel. to REF, Pipeline					0	-122.313	-62.5895	-16.696	0	-98.4246	-8.86595	30.5471		Rel. to REF	Cum export	Cumulative losses
	Change rel. to REF, LNG					0	30.8998	40.5974	11.7989	0	30.7702	6.49488	-27.0527			REF	LM	P2A
	Change rel. to REF, Total					0	-91.4128	-21.9921	-4.89706	0	-67.6544	-2.37107	3.4944			4723.53	-1158.53	-682.783
	Change rel. to REF, Total (%)						-0.466357	-0.169853	-0.0542805		-0.34515	-0.0183126	0.038733				-0.245269	-0.144549
	Change rel. to 2020, Pipeline		10.623	-54.7335	-100.626		-111.69	-117.323	-117.322		-87.8016	-63.5994	-70.0794
	Change rel. to 2020, LNG		-18.1142	-19.2951	-12.6614		12.7857	21.3023	-0.862518		12.656	-12.8002	-39.7141
	Change rel. to 2020, Total		-7.49122	-74.0286	-113.288		-98.904	-96.0207	-118.185		-75.1456	-76.3996	-109.793
	Change rel. to 2020, Total (%)		-0.0368109	-0.363767	-0.556682		-0.486001	-0.471833	-0.580745		-0.369256	-0.375418	-0.539511
	NDC		2030				2040				2050
			REF	LM	P2A		REF	LM	P2A		REF	LM	P2A
	Relative to REF			-0.459785	-0.335058			-0.426062	-0.279581			-0.116574	-0.0151356
	Relative to 2020		0.0374423	-0.439558	-0.310161		0.201257	-0.310553	-0.134591		-0.0300604	-0.14313	-0.0447411
	B2D		2030				2040				2050
			B2D_REF	B2D_LM	B2D_P2A		B2D_REF	B2D_LM	B2D_P2A		B2D_REF	B2D_LM	B2D_P2A
	Relative to REF			-0.466357	-0.34515			-0.169853	-0.0183126			-0.0542805	0.038733
	Relative to 2020		-0.0368109	-0.486001	-0.369256		-0.363767	-0.471833	-0.375418		-0.556682	-0.580745	-0.539511
			NDC				B2D
			2030	2040	2050		2030	2040	2050
		REF	0.0374423	0.201257	-0.0300604		-0.0368109	-0.363767	-0.556682
		LM	-0.439558	-0.310553	-0.14313		-0.486001	-0.471833	-0.580745
		P2A	-0.310161	-0.134591	-0.0447411		-0.369256	-0.375418	-0.539511

[truncated: 3 more sheets: European imports, China gas balance, European supply]
